# Supplementary material for: Impact of Front Range sources on reactive nitrogen concentrations and deposition in Rocky Mountain National Park
Source: PeerJ. 2018 May 15;6:e4759. doi: 10.7717/peerj.4759 (PMC5958887; doi:10.7717/peerj.4759)
Supplement: Supplemental Information 2 [file peerj-06-4759-s002.csv]

year	date	NH3_G	HNO3_G	NH4._PM	NO3._PM	SO4.._PM	SO2_G
2009	2009-07-01 00:00:00	0.22920164	0.301380517	0.141851887	0.036710569	0.29012909	0.261515714
2009	2009-07-02 00:00:00	0.31725676	0.182780924	0.188971275	0.115991528	0.357162505	0.110799019
2009	2009-07-03 00:00:00	0.1801733	0.104291524	0.103289961	0.027658041	0.245421275	0.021084402
2009	2009-07-04 00:00:00	0.119950886	0.17007839	0.165600338	0.068494772	0.253800633	0.095059578
2009	2009-07-05 00:00:00	0.322174312	0.098050846	0.185017915	0.06635087	0.422311974	0.045768478
2009	2009-07-06 00:00:00	0.293572082	0.121443351	0.113985418	0.046051856	0.385069582	0.077778881
2009	2009-07-07 00:00:00	0.744785683	0.206376583	0.173878491	0.126423493	0.338230515	0.167661482
2009	2009-07-08 00:00:00	0.194872635	0.116540595	0.161466134	0.109579359	0.362866576	0.110005105
2009	2009-07-09 00:00:00	0.280164539	0.227894361	0.171250218	0.146028017	0.370765437	0.195193979
2009	2009-07-10 00:00:00	0.280944078	0.088941745	0.126060834	0.086266081	0.364035342	0.12041089
2009	2009-07-11 00:00:00	0.336563295	0.176259015	0.154645705	0.083893903	0.38442809	0.129390324
2009	2009-07-12 00:00:00	0.237856762	0.192618214	0.138482633	0.04431962	0.327037984	0.048813414
2009	2009-07-13 00:00:00	0.189421238	0.227885073	0.170062665	0.065413413	0.444848879	0.044533276
2009	2009-07-14 00:00:00	0.220452415	0.195681774	0.147295335	0.108342751	0.365015205	0.198262934
2009	2009-07-15 00:00:00	0.159790377	0.197411114	0.115781755	0.059867036	0.267584881	0.298747121
2009	2009-07-16 00:00:00	0.522595242	0.291507134	0.131896084	0.053941384	0.270122592	0.375947274
2009	2009-07-17 00:00:00	0.561834067	0.126099529	0.157051338	0.062441881	0.31548806	0.145380363
2009	2009-07-18 00:00:00	0.569386686	0.261195739	0.249690984	0.104117839	0.470497906	0.255265979
2009	2009-07-19 00:00:00	0.225580573	0.190821975	0.163366204	0.048085754	0.367366978	0.157491225
2009	2009-07-20 00:00:00	0.306636654	0.297451077	0.099398481	0.070080118	0.384189326	0.23247413
2009	2009-07-21 00:00:00	0.275004291	0.212332492	0.511602106	0.298616591	0.916751018	0.083151681
2009	2009-07-22 00:00:00	0.270721104	0.157583363	0.217688267	0.050945629	0.440516796	0.146603775
2009	2009-07-23 00:00:00	0.239821612	0.228995724	0.156049884	0.052066532	0.349090524	0.177845239
2009	2009-07-24 00:00:00	0.240200963	0.303803077	0.187461088	0.019782291	0.319750676	0.257224784
2009	2009-07-25 00:00:00	0.441517575	0.289000745	0.301474116	0.150480229	0.459311942	0.142180011
2009	2009-07-26 00:00:00	0.250944833	0.106102774	0.215794975	0.039118932	0.331862543	0.059556642
2009	2009-07-27 00:00:00	0.277738397	0.107894696	0.191078435	0.040027912	0.370096075	0.063827797
2009	2009-07-28 00:00:00	0.1829108	0.059627456	0.365329766	0.378451904	0.370911568	0.050914066
2009	2009-07-29 00:00:00	0.20914764	0.128554449	0.366175699	0.373094333	0.331102867	0.071625753
2009	2009-07-30 00:00:00	0.09711789	0.050706552	0.104521648	0.074848306	0.336894219	0.065959024
2009	2009-07-31 00:00:00	0.157815017	0.086008082	0.171974525	0.05323639	0.229233639	0.081493222
2009	2009-08-01 00:00:00	0.161444651	0.112913376	0.125023094	0.03886197	0.433623088	0.146132182
2009	2009-08-02 00:00:00	0.174635044	0.118407882	0.148615415	0.071700998	0.3363142	0.200545893
2009	2009-08-03 00:00:00	0.184227116	0.188371631	0.14630835	0.137188379	0.430005451	0.201850439
2009	2009-08-04 00:00:00	0.13301873	0.161803021	0.186932479	0.103784964	0.425924945	0.176881987
2009	2009-08-05 00:00:00	0.391901997	0.250715402	0.186276502	0.165249681	0.351458964	0.213723194
2009	2009-08-06 00:00:00	0.37354377	0.158670714	0.243706301	0.078729915	0.562571462	0.10410884
2009	2009-08-07 00:00:00	0.330648583	0.246747997	0.228878938	0.140285934	0.5934951	0.389715305
2009	2009-08-08 00:00:00	0.349779533	0.217780763	0.117657339	0.189048375	0.377251181	0.380543685
2009	2009-08-09 00:00:00	0.485883013	0.246166125	0.361832719	0.230897249	0.476767423	0.231097556
2009	2009-08-10 00:00:00	0.280269444	0.330227017	0.274586044	0.206867878	0.470794205	0.352498063
2009	2009-08-11 00:00:00	0.127231626	0.26977238	0.08966659	0.066229555	0.33536086	0.316952286
2009	2009-08-12 00:00:00	0.208506462	0.198579689	0.130961496	0.115414799	0.37135296	0.180249933
2009	2009-08-13 00:00:00	0.205341454	0.424785651	0.178400185	0.127000323	0.44872741	0.431565574
2009	2009-08-14 00:00:00	0.34197815	0.168228139	0.112026415	0.057286904	0.348720124	0.050701726
2009	2009-08-15 00:00:00	0.189550454	0.158789586	0.109540974	0.142866997	0.447531075	0.086513886
2009	2009-08-16 00:00:00	0.178409036	0.219363268	0.129812243	0.100954555	0.328126878	0.359804037
2009	2009-08-17 00:00:00	0.310363712	0.234814868	0.368491637	0.38860306	0.379431446	0.216150918
2009	2009-08-18 00:00:00	0.181431703	0.154030143	0.222967079	0.19525382	0.33950709	0.097367736
2009	2009-08-19 00:00:00	0.135522732	0.161516557	0.09780521	0.066923713	0.359753367	0.32854556
2009	2009-08-20 00:00:00	0.327410358	0.367828651	0.102910408	0.100782816	0.362425625	0.484295913
2009	2009-08-21 00:00:00	0.404493269	0.31535963	0.231941349	0.09862857	0.384241351	0.480586752
2009	2009-08-22 00:00:00	0.270208	0.249410133	0.198770242	0.07776867	0.313468311	0.222793287
2009	2009-08-23 00:00:00	0.354942836	0.376610755	0.193501809	0.045615886	0.405387828	0.304501907
2009	2009-08-24 00:00:00	0.288517104	0.19158671	0.165823464	0.033161152	0.347636543	0.096590454
2009	2009-08-25 00:00:00	0.303332378	0.136139264	0.278099909	0.115450276	0.487321573	0.163575665
2009	2009-08-26 00:00:00	0.475694168	0.071283683	0.157400685	NA	0.317805296	0.073061893
2009	2009-08-27 00:00:00	0.202493862	0.118898737	0.12080576	NA	0.228629826	0.105411898
2009	2009-08-28 00:00:00	0.283589803	0.144991715	0.18258836	0.049447294	0.297396186	0.18804529
2009	2009-08-29 00:00:00	0.286610347	0.084870051	0.175555142	0.04119282	0.491903741	0.243815903
2009	2009-08-30 00:00:00	0.264384017	0.271695864	0.334786876	0.092425082	0.63100326	0.268430641
2009	2009-08-31 00:00:00	0.646016701	0.28487753	0.481735155	0.458434555	0.79620487	0.215162138
2009	2009-09-01 00:00:00	0.518850624	0.251055388	0.595885841	0.897160901	0.770774696	0.307668503
2009	2009-09-02 00:00:00	0.26194103	0.362426658	0.228711879	0.144769344	0.405641912	0.60660772
2009	2009-09-03 00:00:00	0.329601068	0.245517942	0.148890379	0.053913911	0.321597098	0.106828655
2009	2009-09-04 00:00:00	0.299137059	0.059812201	0.13038826	NA	0.279859918	0.10379022
2009	2009-09-05 00:00:00	0.336341806	0.147006394	0.231338612	0.100252454	0.541248229	0.390034313
2009	2009-09-06 00:00:00	0.300127909	0.273178088	0.199067167	0.017827592	0.434961057	0.148200115
2009	2009-09-07 00:00:00	0.363442618	0.295007473	0.236454414	0.116786098	0.380072206	0.209476995
2009	2009-09-08 00:00:00	0.304157172	0.247523628	0.230658475	0.122601406	0.339381646	0.069134016
2009	2009-09-09 00:00:00	0.415035255	0.288404506	0.346583028	0.228790137	0.533405153	0.449116269
2009	2009-09-10 00:00:00	0.270075566	0.333616983	0.254352404	0.106525145	0.448440173	0.41024995
2009	2009-09-11 00:00:00	0.090912536	0.157919425	0.777836611	0.252065467	0.564300259	0.32750314
2009	2009-09-12 00:00:00	0.237121187	0.097953059	0.136951335	0.102306174	0.264704371	0.116258013
2009	2009-09-13 00:00:00	0.171492554	0.18670877	0.163938951	0.067507919	0.269795864	0.086619589
2009	2009-09-14 00:00:00	0.332631835	0.165779214	0.203253614	0.096894147	0.412585806	0.0711289
2009	2009-09-15 00:00:00	1.090261155	0.177451116	0.46898615	0.23566717	0.627055541	0.228566043
2009	2009-09-16 00:00:00	0.680776292	0.174366745	1.177831486	0.354144045	2.018316292	0.152260341
2009	2009-09-17 00:00:00	0.428031347	0.317796072	0.984857967	0.488470154	1.527350469	0.407819063
2009	2009-09-18 00:00:00	0.405330181	0.300928954	0.774160938	0.484928501	1.257315769	0.674218974
2009	2009-09-19 00:00:00	0.307464543	0.27375885	0.440836799	0.198315305	0.836112568	0.513590767
2009	2009-09-20 00:00:00	0.132709053	0.243513949	0.148925291	0.053896035	0.309396787	0.101262259
2009	2009-09-21 00:00:00	0.134597231	0.122799526	0.086002949	0.074675965	0.171859275	0.10166668
2009	2009-09-22 00:00:00	0.167348987	0.082566281	0.089833134	0.031241431	0.221872706	0.066655139
2009	2009-09-23 00:00:00	0.178229974	0.12500766	0.158404494	0.082686246	0.3636197	0.25060667
2009	2009-09-24 00:00:00	0.028753288	0.134435542	0.252841611	0.083571092	0.543183317	0.14697454
2009	2009-09-25 00:00:00	0.069863313	0.124363069	0.158415049	0.065440714	0.443613497	0.162696374
2009	2009-09-26 00:00:00	0.134707128	0.183900921	0.122727952	0.085921166	0.210778415	0.236249481
2009	2009-09-27 00:00:00	0.610109887	0.307443309	0.205783297	0.130238023	0.322474961	0.321213823
2009	2009-09-28 00:00:00	0.226327923	0.352551003	0.242531128	0.190128619	0.424222857	0.848759512
2009	2009-09-29 00:00:00	0.066077724	0.258275117	0.161397236	0.088909728	0.295569775	0.2063273
2009	2009-09-30 00:00:00	0.12167885	0.143095571	0.077584331	0.062256195	0.273825746	0.064850321
2009	2009-10-01 00:00:00	0.076713471	0.122009131	0.032419836	0.03695164	0.193648747	0.113081824
2009	2009-10-02 00:00:00	0.135103645	0.120065414	0.098915665	0.095334988	0.252867147	0.175927615
2009	2009-10-03 00:00:00	0.043026156	0.211463262	0.116310364	0.242240826	0.271406339	0.375448223
2009	2009-10-04 00:00:00	0.199416652	0.190148091	0.770393223	1.235765154	0.937096406	0.409831684
2009	2009-10-05 00:00:00	0.093474399	0.119125757	0.106740327	0.21982974	0.337229274	0.076943056
2009	2009-10-06 00:00:00	0.143822709	0.137669308	0.140955386	0.110757858	0.332597459	0.131411955
2009	2009-10-07 00:00:00	0.114190255	0.185890418	0.166048137	0.315018711	0.366302288	0.243820639
2009	2009-10-08 00:00:00	0.161006185	0.096612052	0.145702418	0.200655421	0.180890759	0.09859927
2009	2009-10-09 00:00:00	0.19856898	0.11067974	0.381106333	0.386546331	0.511943302	0.050431195
2009	2009-10-10 00:00:00	NA	NA	NA	NA	NA	NA
2009	2009-10-11 00:00:00	0.078054054	0.125970947	0.178881572	0.123219648	0.507614814	0.19482804
2009	2009-10-12 00:00:00	0.132323828	0.174280763	0.235019616	0.280206576	0.523610008	0.262284596
2009	2009-10-13 00:00:00	0.139360529	0.092268888	0.114555896	0.078550337	0.32750176	0.042497287
2009	2009-10-14 00:00:00	0.137057591	0.066302198	0.049621317	0.040973911	0.138337624	0.043700415
2009	2009-10-15 00:00:00	0.091817692	0.077712762	0.078315567	0.051763175	0.18306227	0.058335101
2009	2009-10-16 00:00:00	0.17589121	0.160880012	0.098539559	0.14729896	0.210738828	0.225471617
2009	2009-10-17 00:00:00	0.089158226	0.146871779	0.144220976	0.105362308	0.189667781	0.372815995
2009	2009-10-18 00:00:00	0.126507643	0.205902152	0.06650683	0.033831108	0.178223368	0.1544648
2009	2009-10-19 00:00:00	0.102647434	0.267287643	0.137550846	0.104037549	0.318180886	0.193851899
2009	2009-10-20 00:00:00	0.114643269	0.099705676	0.286057873	0.296243735	0.300411718	0.187960492
2009	2009-10-21 00:00:00	0.105420234	0.120296027	0.041229634	0.067902703	0.143134545	0.08422799
2009	2009-10-22 00:00:00	0.079126528	0.192459786	0.048557265	0.074271907	0.301089084	0.115788267
2009	2009-10-23 00:00:00	0.152552017	0.167119767	0.188348535	0.033516227	0.35310281	0.189231438
2009	2009-10-24 00:00:00	0.378029602	0.111125634	0.07007879	0.04414113	0.135528142	0.039294849
2009	2009-10-25 00:00:00	0.052815179	0.079982738	0.133961214	0.161966435	0.31978274	0.095071466
2009	2009-10-26 00:00:00	NA	NA	NA	NA	NA	NA
2009	2009-10-27 00:00:00	0.059990964	0.060880242	0.044466488	0.061398196	0.131985309	0.059072534
2009	2009-10-28 00:00:00	0.009571814	0.085995183	0.014131325	0.013273285	0.145319951	0.166384844
2009	2009-10-29 00:00:00	NA	NA	NA	NA	NA	NA
2010	2010-07-01 00:00:00	0.261792942	0.312223078	0.156076597	NA	0.358189167	0.109126626
2010	2010-07-02 00:00:00	0.207866789	0.204131226	0.154437952	0.041679402	0.414394451	0.049918258
2010	2010-07-03 00:00:00	0.190011003	0.310853378	0.14311702	0.051646479	0.387501719	0.066363239
2010	2010-07-04 00:00:00	0.225346717	0.149344281	0.297592359	0.296768743	0.642188951	0.099264393
2010	2010-07-05 00:00:00	0.107672822	0.043696145	0.086691168	NA	0.085185359	0.030768982
2010	2010-07-06 00:00:00	0.261225308	0.299879431	0.142875854	0.118737999	0.249717904	0.337631485
2010	2010-07-07 00:00:00	0.1164848	0.082959788	0.064419418	NA	0.052519646	0.07395282
2010	2010-07-07 00:00:00	0.113796302	0.098290435	0.072083917	NA	0.06187242	0.062668556
2010	2010-07-08 00:00:00	0.107592221	0.081905932	0.126512281	0.081519946	0.19155415	0.0468997
2010	2010-07-09 00:00:00	0.18502424	0.239045455	0.194655368	0.150133612	0.418663156	0.100476844
2010	2010-07-10 00:00:00	0.098304707	NA	0.131148256	0.092761724	0.434585585	0.06632034
2010	2010-07-11 00:00:00	0.11751373	0.013904888	0.12619689	0.071770287	0.352709001	0.060295685
2010	2010-07-12 00:00:00	0.254608497	0.212411962	0.154997544	0.067052004	0.329572883	0.074187911
2010	2010-07-13 00:00:00	0.275697332	0.190440256	0.187543824	0.066190692	0.396059259	0.077180664
2010	2010-07-14 00:00:00	0.24736997	0.156111629	0.170205004	0.061414459	0.322883677	0.041472741
2010	2010-07-14 00:00:00	0.320998867	0.301281383	0.19493438	0.069142378	0.430954933	0.067027693
2010	2010-07-15 00:00:00	0.206428684	0.256008278	0.20815916	0.076587063	0.274194681	0.141830209
2010	2010-07-16 00:00:00	0.172051738	0.243653089	0.118924113	0.036490303	0.159303885	0.115261064
2010	2010-07-17 00:00:00	0.307322435	0.33125695	0.160579354	0.066351086	0.286059613	0.167325023
2010	2010-07-18 00:00:00	0.259242086	0.20489754	0.206504034	0.121384295	0.403728681	0.315908469
2010	2010-07-19 00:00:00	0.268803256	0.129815679	0.208235963	0.072786087	0.366616787	0.050420341
2010	2010-07-20 00:00:00	0.313487688	0.169697702	0.338453664	0.10963136	0.679217002	0.100878418
2010	2010-07-21 00:00:00	0.258554059	0.060428219	0.150036296	0.050373911	0.259257397	0.007668743
2010	2010-07-21 00:00:00	0.311527449	0.236564953	0.19374116	0.052217358	0.290451497	0.033308521
2010	2010-07-22 00:00:00	0.113697488	0.216911241	0.152436572	0.085337043	0.46308723	0.032777953
2010	2010-07-23 00:00:00	0.223946809	0.160190893	0.195558671	0.073423062	0.42284156	0.114579524
2010	2010-07-24 00:00:00	0.277542025	0.633266964	0.356998242	0.213018978	0.558909918	0.863172367
2010	2010-07-25 00:00:00	0.284454327	0.325724583	0.268114474	0.1020761	0.418759485	0.454441656
2010	2010-07-26 00:00:00	0.307989545	0.358020071	0.188043205	0.11614884	0.362984141	0.303633459
2010	2010-07-27 00:00:00	0.285923	0.316473629	0.154301814	0.052075541	0.278628834	0.137646061
2010	2010-07-28 00:00:00	0.390332648	0.36533935	0.344522407	0.292194247	0.576754668	0.300143141
2010	2010-07-28 00:00:00	0.335407437	0.300955773	0.272082068	0.246677331	0.422668649	0.239150691
2010	2010-07-29 00:00:00	0.225512533	0.111270861	0.122684326	0.01178172	0.154180195	0.027021971
2010	2010-07-30 00:00:00	0.219239539	0.087053177	0.165157071	0.040726212	0.267972123	0.033587068
2010	2010-07-31 00:00:00	0.332471986	0.210119114	0.182290648	0.043149752	0.301771873	0.086876964
2010	2010-08-01 00:00:00	0.169318282	0.086916427	0.157235393	0.029576174	0.254236499	0.043003012
2010	2010-08-02 00:00:00	0.110749738	0.072852076	0.133726745	0.025868476	0.182423642	0.029154942
2010	2010-08-03 00:00:00	0.160442818	0.112042616	0.166856675	0.025414735	0.210779507	0.044384606
2010	2010-08-04 00:00:00	0.163696919	0.112403034	0.18635415	0.043426515	0.215490207	0.121084907
2010	2010-08-04 00:00:00	0.110941696	0.103376203	0.132544243	0.038950266	0.175920441	0.087293521
2010	2010-08-05 00:00:00	0.151990043	0.079227769	0.135277158	0.030316763	0.180800113	0.042522338
2010	2010-08-06 00:00:00	0.148637808	0.085869249	0.126530333	0.0245476	0.181839922	0.032945543
2010	2010-08-07 00:00:00	0.208918446	0.180256032	0.145908383	0.036345869	0.226579235	0.053825041
2010	2010-08-08 00:00:00	0.143449691	0.074155617	0.098728274	0.020372152	0.116083928	0.040095769
2010	2010-08-09 00:00:00	0.147216719	0.067242059	0.134671257	0.021805505	0.152190902	0.048482073
2010	2010-08-10 00:00:00	0.094423708	0.077614358	0.145409677	0.046412897	0.251842893	0.02988041
2010	2010-08-11 00:00:00	0.12253124	0.130994916	0.169123345	0.035858759	0.276751651	0.012316313
2010	2010-08-11 00:00:00	0.090322138	0.045142841	0.142503155	0.041968399	0.263457496	0.010551795
2010	2010-08-12 00:00:00	0.080524548	0.093186631	0.143453868	0.023886854	0.237049759	0.029015174
2010	2010-08-13 00:00:00	0.155970831	0.132990665	0.102783803	0.056425921	0.16957294	0.15454979
2010	2010-08-14 00:00:00	0.103560823	0.150908404	0.412714279	0.08970354	0.225979531	0.173450469
2010	2010-08-15 00:00:00	0.48862321	0.159697141	0.329837989	0.204796974	0.439586446	0.186296574
2010	2010-08-16 00:00:00	0.174727663	0.078894585	0.267892606	0.051040455	0.351774391	0.048577636
2010	2010-08-17 00:00:00	0.191050914	0.132835079	0.193173754	0.036298458	0.316923836	0.106633823
2010	2010-08-18 00:00:00	0.175048906	0.131036221	0.183197454	0.049905098	0.268999865	0.10724981
2010	2010-08-18 00:00:00	0.206912983	0.19007862	0.178962824	0.047970542	0.330907659	0.123963092
2010	2010-08-19 00:00:00	0.158261405	0.058691204	0.119330036	0.024664879	0.178585405	0.011366658
2010	2010-08-20 00:00:00	0.183103272	0.119908783	0.130087876	0.043201006	0.20343363	0.057435838
2010	2010-08-21 00:00:00	0.138270901	0.171140755	0.123508986	0.027147379	0.183664907	0.025668189
2010	2010-08-22 00:00:00	0.162085733	0.099145048	0.157484709	0.034612289	0.288361472	0.117145729
2010	2010-08-23 00:00:00	0.27814909	0.13732788	0.168664931	0.100463108	0.359158441	0.061145433
2010	2010-08-24 00:00:00	0.232480315	0.181590907	0.293303758	0.12411481	0.569214222	0.154836948
2010	2010-08-25 00:00:00	0.169939811	0.260577467	0.163564936	0.077104158	0.269250751	0.245727811
2010	2010-08-25 00:00:00	0.222579329	0.348759981	0.214695205	0.082244976	0.34546871	0.32115268
2010	2010-08-26 00:00:00	0.160123671	0.301180195	0.16161282	0.050838585	0.250970474	0.294675272
2010	2010-08-27 00:00:00	0.218905344	0.179158472	0.135751539	0.048371226	0.227548743	0.097461085
2010	2010-08-28 00:00:00	0.199078799	0.48777427	0.178219756	0.069244988	0.368240397	0.292444116
2010	2010-08-29 00:00:00	0.115994662	0.128190528	0.151725067	0.076430463	0.301821966	0.110065376
2010	2010-08-30 00:00:00	0.121305544	0.109714597	0.142121063	0.062470119	0.319086677	0.015424357
2010	2010-08-31 00:00:00	0.193131556	0.208694188	0.274266385	0.18728537	0.60937045	0.742648286
2010	2010-09-01 00:00:00	0.110362289	0.103643868	0.120194259	0.098348423	0.196284981	0.116763168
2010	2010-09-01 00:00:00	0.136458255	0.232593604	0.137076438	0.098966755	0.227305417	0.162780577
2010	2010-09-02 00:00:00	0.305735146	0.142552103	0.281064153	0.265165128	0.394693897	0.15636371
2010	2010-09-03 00:00:00	0.181834077	0.251416315	0.138493073	0.085459765	0.223848835	0.19207267
2010	2010-09-04 00:00:00	0.155173227	0.265189604	0.082520307	0.048943901	0.155927998	0.087506673
2010	2010-09-05 00:00:00	0.107107187	0.102577712	0.179376682	0.099942306	0.258398398	0.093509364
2010	2010-09-06 00:00:00	0.570372317	0.07690706	0.462266924	0.683260147	0.367241498	0.511886222
2010	2010-09-07 00:00:00	NA	0.472714273	0.559779672	1.195118324	0.312133391	1.041580778
2010	2010-09-08 00:00:00	0.244991038	0.180798076	0.185507221	0.039782066	0.187031256	0.040903332
2010	2010-09-08 00:00:00	0.225551312	0.065885118	0.093996922	0.035065985	0.136976087	0.031470092
2010	2010-09-09 00:00:00	0.237652122	0.140189576	0.173568382	0.061577001	0.393994594	0.068939005
2010	2010-09-10 00:00:00	0.175353596	0.112751808	0.131760284	0.096623737	0.282822707	0.100503487
2010	2010-09-11 00:00:00	0.087596964	0.084480492	0.055208917	0.030164311	0.110219335	0.048501242
2010	2010-09-12 00:00:00	0.089126545	0.050013122	0.088878344	0.031203187	0.134997597	0.176192407
2010	2010-09-13 00:00:00	0.099033172	0.174275901	0.140450835	0.055439779	0.280697608	0.127265613
2010	2010-09-14 00:00:00	0.111105975	0.163356757	0.157644975	0.048799608	0.306888913	0.115911342
2010	2010-09-15 00:00:00	0.252972407	0.115411273	0.160970503	0.158889607	0.276023994	0.130124237
2010	2010-09-15 00:00:00	0.355621465	0.154161092	0.208721678	0.190446984	0.342133332	0.148667462
2010	2010-09-16 00:00:00	0.151203945	0.179056583	0.140819999	0.090460718	0.267024981	0.1341689
2010	2010-09-17 00:00:00	0.167907722	0.192451169	0.1622092	0.058565766	0.252744628	0.153330944
2010	2010-09-18 00:00:00	0.143895885	0.194489686	0.151082713	0.0415366	0.244042757	0.098841553
2010	2010-09-19 00:00:00	0.192500903	0.161484716	0.115061603	0.043358219	0.180751945	0.108550928
2010	2010-09-20 00:00:00	0.202917859	0.282646374	0.143679937	0.050100908	0.41997293	0.162411237
2014	2014-07-07 00:00:00	0.475546337	0.089726344	0.254719531	0.104690096	0.28422564	0.115027557
2014	2014-07-08 00:00:00	0.672107244	0.165351675	0.210920526	0.077312013	0.38995344	0.06190306
2014	2014-07-09 00:00:00	1.192654288	0.326971072	0.30687304	0.203150531	0.335912827	0.120063447
2014	2014-07-10 00:00:00	0.265307215	0.159360642	0.071297957	0.046047335	0.226005961	0.084184902
2014	2014-07-11 00:00:00	0.308599288	0.11099859	0.075248996	0.083800071	0.28452613	0.071326746
2014	2014-07-12 00:00:00	0.281986107	0.115399725	0.196980111	0.190269913	0.322074392	0.115326972
2014	2014-07-13 00:00:00	0.546539349	0.164755023	0.223262597	0.101430782	0.400757081	0.055241961
2014	2014-07-14 00:00:00	0.742163869	0.146126051	0.368197189	0.262244962	0.55630275	0.101544833
2014	2014-07-15 00:00:00	0.373899469	0.1504516	0.168467546	0.126570575	0.393476772	0.070740024
2014	2014-07-16 00:00:00	0.134334438	0.084221566	0.207040982	0.210031612	0.33061958	0.047929219
2014	2014-07-17 00:00:00	0.233522601	0.100806364	0.151190989	0.167820839	0.377427449	0.05237704
2014	2014-07-18 00:00:00	0.248402437	0.078027541	0.160268292	0.100437667	0.450385613	0.130034112
2014	2014-07-19 00:00:00	0.252851258	0.209841923	0.090288153	0.054349194	0.141622461	0.149726167
2014	2014-07-20 00:00:00	0.269739809	0.184024113	0.117057468	0.051166527	0.324621633	0.082812768
2014	2014-07-21 00:00:00	0.244062054	0.169966557	0.101004167	0.055626595	0.322574654	0.076059368
2014	2014-07-22 00:00:00	0.689217904	0.264468281	0.305459942	0.03196196	0.259191676	0.170816489
2014	2014-07-23 00:00:00	0.337675928	0.17175373	0.210849135	0.051213632	0.376656092	0.03890971
2014	2014-07-24 00:00:00	0.165667304	0.102178641	0.123930976	0.036160777	0.433202705	0.068093792
2014	2014-07-25 00:00:00	0.278647743	0.130963122	0.151055771	0.048977104	0.356624295	0.073635141
2014	2014-07-26 00:00:00	0.287832374	0.123243492	0.169252805	0.090889731	0.439537615	0.077070808
2014	2014-07-27 00:00:00	0.443021988	0.133104461	0.437458806	0.246193413	0.788010803	0.075405289
2014	2014-07-28 00:00:00	0.506011413	0.114980465	0.16673842	0.057526807	0.370683679	0.056722622
2014	2014-07-29 00:00:00	0.226915149	0.09827485	0.082371638	0.029748891	0.20242806	0.050797229
2014	2014-07-30 00:00:00	0.16937045	0.319239543	0.084394129	0.008638872	0.043842303	0.098184018
2014	2014-07-31 00:00:00	0.084044578	0.114518908	0.092728906	0.026248038	0.194636678	0.067923165
2014	2014-08-01 00:00:00	0.17551457	0.172095876	0.16263037	0.075212486	0.305835378	0.116576058
2014	2014-08-02 00:00:00	0.325114203	0.204403213	0.124070599	0.040628542	0.26756883	0.077780405
2014	2014-08-03 00:00:00	0.31602932	0.199968509	0.203169194	0.035152074	0.336555285	0.080371069
2014	2014-08-04 00:00:00	0.072241602	0.051747669	0.056993785	0.009096687	0.122686521	0.039670553
2014	2014-08-05 00:00:00	0.137405289	0.141873528	0.102632484	0.018294999	0.217344972	0.041123337
2014	2014-08-06 00:00:00	0.199181948	0.160589818	0.101059486	0.023674427	0.217837393	0.048735318
2014	2014-08-07 00:00:00	0.120187848	0.119606217	0.078565755	0.02672594	0.217226529	0.052679594
2014	2014-08-08 00:00:00	0.299343546	0.269508304	0.17737275	0.051543551	0.309453043	0.134436381
2014	2014-08-09 00:00:00	0.245242942	0.198199544	0.174099029	0.041672654	0.342111099	0.087820283
2014	2014-08-10 00:00:00	0.141912577	0.107210158	0.220194765	0.068246305	0.445453688	0.071596461
2014	2014-08-11 00:00:00	0.239346061	0.239219763	0.154232801	0.055020781	0.402500319	0.202163712
2014	2014-08-12 00:00:00	NA	NA	NA	NA	NA	NA
2014	2014-08-13 00:00:00	0.359442277	0.185338222	0.149791816	0.032081434	0.308059438	0.110797815
2014	2014-08-14 00:00:00	0.141836976	0.126407754	0.107949772	0.017556097	0.262918415	0.049657106
2014	2014-08-15 00:00:00	0.161668124	0.104115907	0.11260315	0.027676591	0.286235869	0.059841582
2014	2014-08-16 00:00:00	0.113232999	0.192085674	0.087114277	0.030172747	0.272902217	0.093310587
2014	2014-08-17 00:00:00	0.159645	0.186623155	0.087217682	0.032129973	0.244731469	0.119622749
2014	2014-08-18 00:00:00	0.196730953	0.174922333	0.10477879	0.052775038	0.283556396	0.135628643
2014	2014-08-19 00:00:00	0.092976519	0.129640461	0.035562486	0.010748553	0.117638726	0.030665456
2014	2014-08-20 00:00:00	0.109140332	0.173277679	0.060219797	0.014802966	0.136435962	0.021316334
2014	2014-08-21 00:00:00	0.110339704	0.159791606	0.052141104	0.02272261	0.172921977	0.059569681
2014	2014-08-22 00:00:00	0.102318208	0.192006942	0.11011123	0.128414105	0.251372104	0.154704773
2014	2014-08-23 00:00:00	0.03832441	0.088762252	0.052790165	0.014796206	0.177312016	0.029287907
2014	2014-08-24 00:00:00	0.067779187	0.093830784	0.076633867	0.036192963	0.25424756	0.048640374
2014	2014-08-25 00:00:00	0.148285464	0.252774439	0.082603631	0.078745114	0.243408973	0.238504321
2014	2014-08-26 00:00:00	0.059977946	0.126401599	0.065566379	0.020420926	0.219357667	0.051097433
2014	2014-08-27 00:00:00	0.037631171	0.086017875	0.015569417	0.009832195	0.093871241	0.021948383
2014	2014-08-28 00:00:00	0.035677299	0.075335934	0.082624718	0.013600349	0.261774749	0.067392835
2014	2014-08-29 00:00:00	0.060873991	0.090764317	0.07689853	0.018439367	0.235410016	0.051013993
2014	2014-08-30 00:00:00	0.068127196	0.121113366	0.076445752	0.02029274	0.201214733	0.041964513
2014	2014-08-31 00:00:00	0.059671152	0.112534311	0.065427806	0.037251306	0.239867719	0.076029776
2014	2014-09-01 00:00:00	0.04765117	0.10992653	0.054403826	0.027095958	0.150949641	0.059976528
2014	2014-09-02 00:00:00	0.05542836	0.108635403	0.063933824	0.025584875	0.188563587	0.078493058
2014	2014-09-03 00:00:00	0.073202768	0.211784837	0.047039679	0.044406793	0.216126844	0.113208184
2014	2014-09-04 00:00:00	0.251712943	0.23145555	0.146017636	0.229438584	0.187209965	0.191104027
2014	2014-09-05 00:00:00	0.054440147	0.094310889	0.060023036	0.108111695	0.136912269	0.046103941
2014	2014-09-06 00:00:00	0.089534485	0.155949754	0.156802681	0.084967311	0.428452658	0.090397804
2014	2014-09-07 00:00:00	0.062517007	0.108460041	0.072745968	0.038895568	0.260976121	0.031123084
2014	2014-09-08 00:00:00	0.088083345	0.087089692	0.041484845	0.016517958	0.140304186	0.034005287
2014	2014-09-09 00:00:00	0.075184273	0.072561194	0.020376204	0.043574186	0.041617012	0.027061645
2014	2014-09-10 00:00:00	0.110120666	0.108925603	0.177747895	0.074863307	0.249631516	0.034376372
2014	2014-09-11 00:00:00	0.023053181	0.058333588	NA	0.023884538	0.011394419	0.048050265
2014	2014-09-12 00:00:00	0.020050781	0.054894767	0.061273819	0.031840656	0.13672545	0.06678509
2014	2014-09-13 00:00:00	0.087856196	0.16454005	0.126834532	0.092549226	0.221779107	0.112932507
2014	2014-09-14 00:00:00	0.081050652	0.120554502	0.072730895	0.033537374	0.227283462	0.053035114
2014	2014-09-15 00:00:00	0.09779404	0.116129564	0.116805982	0.040493378	0.302514468	0.142606568
2014	2014-09-16 00:00:00	0.078611586	0.177274516	0.126690443	0.034175184	0.361122561	0.081719969
2014	2014-09-17 00:00:00	0.110813022	0.248008889	0.140014864	0.041604814	0.413366891	0.074787493
2014	2014-09-18 00:00:00	0.105172246	0.334477493	0.11998878	0.030665119	0.327731824	0.158031346
2014	2014-09-19 00:00:00	0.09648658	0.220603299	0.080918288	0.02821625	0.240790492	0.09443774
2014	2014-09-20 00:00:00	0.304773536	0.228290112	0.119829244	0.105439341	0.265469505	0.103481911
2014	2014-09-21 00:00:00	0.262012973	0.205600624	0.076906192	0.090821788	0.175310837	0.108532776
2014	2014-09-22 00:00:00	0.091058663	0.070992105	0.033606814	0.019018538	0.160818067	0.024946739
2014	2014-09-23 00:00:00	0.067803292	0.099881384	0.060487241	0.04274529	0.230770461	0.041643612
2014	2014-09-24 00:00:00	0.115842248	0.265012835	0.067591091	0.052180262	0.226952137	0.381200818
2014	2014-09-25 00:00:00	0.073993981	0.408645982	0.061906996	0.039641905	0.202115925	0.268720018
2014	2014-09-26 00:00:00	0.082084956	0.246620564	0.046827363	0.030951986	0.204937101	0.139742495
2014	2014-09-27 00:00:00	0.401041881	0.293055158	0.101889874	0.06333877	0.308373029	0.140113437
2014	2014-09-28 00:00:00	0.120725088	0.129016945	0.087453041	0.069630053	0.273963036	0.108195919
2014	2014-09-29 00:00:00	0.139455709	0.067264413	0.026641986	0.036054568	0.104308846	0.040196804
2014	2014-09-30 00:00:00	0.030908965	0.063778058	0.007981954	0.009090063	0.114354876	0.007419479
2014	2014-10-01 00:00:00	0.035633891	0.058355843	0.0057406	0.006627317	0.116356265	0.02369913
2014	2014-10-02 00:00:00	NA	0.087585881	0.050985266	0.043881318	0.197639139	0.063858486
2014	2014-10-03 00:00:00	0.001964629	0.079391447	0.102580277	0.036548858	0.327359915	0.138362888
2014	2014-10-04 00:00:00	0.018943734	0.140351409	0.02212729	0.01714149	0.12597549	0.131986681
2014	2014-10-05 00:00:00	0.066284483	0.077506609	0.127563983	0.073192344	0.378240713	0.144122762
2014	2014-10-06 00:00:00	0.025430863	0.091764396	0.038471316	0.032097252	0.199657218	0.087176185
2014	2014-10-07 00:00:00	0.035853857	0.157189643	0.05002466	0.035400176	0.186233011	0.093732319
2014	2014-10-08 00:00:00	0.096926344	0.180546138	0.07844965	0.070642305	0.186488531	0.111053154
2014	2014-10-09 00:00:00	0.07189521	0.057861214	0.077035926	0.063263704	0.196678556	0.066997038
2014	2014-10-10 00:00:00	0.041154246	0.093424586	0.273032717	0.403884384	0.392838522	0.047041824
2014	2014-10-11 00:00:00	0.050903034	0.152499922	0.084262155	0.000774176	0.07047524	0.083106675
2014	2014-10-12 00:00:00	0.006065331	0.042865082	0.001584484	0.010407104	0.130351943	0.018188319
2014	2014-10-13 00:00:00	0.003105313	NA	0.015800987	0.013497325	0.188158196	0.062762061
2014	2014-10-14 00:00:00	NA	0.134054162	0.024835095	NA	NA	0.06738868
2015	2015-07-01 09:00:00	0.19	0.158	0.127	0.045	0.266	0.058531326
2015	2015-07-02 09:00:00	0.164	0.165	0.12	0.05	0.251	0.076076103
2015	2015-07-03 09:00:00	0.232	0.271	0.147	0.05	0.306	0.08622607
2015	2015-07-04 09:00:00	0.234	0.189	0.11	0.033	0.269	0.074360264
2015	2015-07-05 09:00:00	0.143	0.153	0.099	0.078	0.189	0.061541554
2015	2015-07-06 09:00:00	0.056	0.09	0.035	0.044	0.063	0.147865873
2015	2015-07-07 09:00:00	0.068	0.072	0.073	0.046	0.11	0.051842351
2015	2015-07-08 09:00:00	0.019	0.076	0.023	0.023	0.079	0.042058933
2015	2015-07-09 09:00:00	0.04	0.098	0.072	0.075	0.203	0.036409659
2015	2015-07-10 09:00:00	0.077	0.107	0.051	0.042	0.168	0.024178585
2015	2015-07-11 09:00:00	0.102	0.145	0.1	0.034	0.248	0.036525401
2015	2015-07-12 09:00:00	0.102	0.119	0.103	0.037	0.25	0.041107685
2015	2015-07-13 09:00:00	0.1	0.121	0.081	0.018	0.221	0.029608914
2015	2015-07-14 09:00:00	0.12	0.115	0.083	0.012	0.191	0.023795362
2015	2015-07-15 09:00:00	0.11	0.163	0.142	0.026	0.298	0.052461483
2015	2015-07-16 09:00:00	0.085	0.165	0.176	0.043	0.421	0.075739837
2015	2015-07-17 09:00:00	0.113	0.169	0.105	0.05	0.262	0.062382712
2015	2015-07-18 09:00:00	0.142	0.158	0.108	0.026	0.279	0.059368668
2015	2015-07-19 09:00:00	0.117	0.155	0.123	0.015	0.274	0.051658463
2015	2015-07-20 09:00:00	0.176	0.247	0.11	0.032	0.213	0.155078832
2015	2015-07-21 09:00:00	0.17	0.124	0.091	0.071	0.146	0.047065764
2015	2015-07-22 09:00:00	0.135	0.138	0.102	0.019	0.263	0.031832037
2015	2015-07-23 09:00:00	0.102	0.161	0.073	0.021	0.2	0.034588561
2015	2015-07-24 09:00:00	0.129	0.245	0.073	0.036	0.217	0.082079096
2015	2015-07-25 09:00:00	0.39	0.259	0.096	0.037	0.231	0.120737596
2015	2015-07-26 09:00:00	0.157	0.178	0.063	0.014	0.155	0.128011403
2015	2015-07-27 09:00:00	0.208	0.158	0.103	0.038	0.244	0.131355602
2015	2015-07-28 09:00:00	0.42	0.181	0.075	0.053	0.176	0.235645657
2015	2015-07-29 09:00:00	0.579	0.379	0.137	0.077	0.222	0.169229824
2015	2015-07-30 09:00:00	0.631	0.234	0.13	0.042	0.233	0.130056913
2015	2015-07-31 09:00:00	0.548	0.49	0.18	0.065	0.349	0.219248018
2015	2015-08-01 09:00:00	0.361	0.38	0.168	0.026	0.315	0.185918739
2015	2015-08-02 09:00:00	0.551	0.194	0.184	0.021	0.326	0.133820374
2015	2015-08-03 09:00:00	0.262	0.235	0.098	0.027	0.194	0.066643208
2015	2015-08-04 09:00:00	0.198	0.202	0.1	0.017	0.22	0.047180394
2015	2015-08-05 09:00:00	0.281	0.291	0.157	0.062	0.343	0.154395292
2015	2015-08-06 09:00:00	0.12	0.252	0.052	0.034	0.144	0.075689982
2015	2015-08-07 09:00:00	0.217	0.248	0.087	0.018	0.158	0.049456998
2015	2015-08-08 09:00:00	0.214	0.165	0.069	0.017	0.205	0.042131625
2015	2015-08-09 09:00:00	0.304	0.16	0.102	0.02	0.225	0.051341398
2015	2015-08-10 09:00:00	0.48	0.381	0.193	0.126	0.289	0.164220928
2015	2015-08-11 09:00:00	0.405	0.397	0.083	0.26	0.334	0.089405712
2015	2015-08-12 10:55:00	0.328	0.307	0.191	0.077	0.367	0.060275435
2015	2015-08-13 09:00:00	0.232	0.238	0.145	0.061	0.328	0.066349305
2015	2015-08-14 09:00:00	0.353	0.42	0.178	0.072	0.353	0.129585839
2015	2015-08-15 09:00:00	0.25	0.329	0.155	0.028	0.369	0.118581449
2015	2015-08-16 09:00:00	0.414	0.238	0.173	0.043	0.338	0.117688948
2015	2015-08-17 09:00:00	0.495	0.263	0.324	0.372	0.559	0.105385981
2015	2015-08-18 09:00:00	0.438	0.287	0.202	0.247	0.213	0.132354341
2015	2015-08-19 09:00:00	0.249	0.436	0.295	0.272	0.343	0.241155073
2015	2015-08-20 09:00:00	0.444	0.235	0.238	0.213	0.308	0.208018737
2015	2015-08-21 09:00:00	0.287	0.222	0.145	0.147	0.305	0.109295928
2015	2015-08-22 09:00:00	0.714	0.308	0.375	0.429	0.511	0.190461872
2015	2015-08-23 09:00:00	0.458	0.368	0.158	0.125	0.281	0.20009236
2015	2015-08-24 09:00:00	0.393	0.259	0.139	0.134	0.312	0.162540773
2015	2015-08-25 09:00:00	0.425	0.38	0.101	0.094	0.329	0.13385171
2015	2015-08-26 09:00:00	0.389	0.179	0.099	0.044	0.249	0.062316445
2015	2015-08-27 09:00:00	0.241	0.232	0.096	0.018	0.198	0.066740121
2015	2015-08-28 09:00:00	0.372	0.299	0.187	0.063	0.316	0.112839394
2015	2015-08-29 09:00:00	0.35	0.381	0.129	0.087	0.327	0.233835576
2015	2015-08-30 09:00:00	0.27	0.337	0.067	0.017	0.21	0.084939933
2015	2015-08-31 09:00:00	0.198	0.11	0.112	0.025	0.287	0.036025981
2015	2015-09-01 09:00:00	0.214	0.232	0.043	0.029	0.249	0.056888313
2015	2015-09-02 09:00:00	0.228	0.362	0.171	0.102	0.341	0.104366434
2015	2015-09-03 09:00:00	0.144	0.181	0.097	0.062	0.239	0.054767024
2015	2015-09-04 09:00:00	0.185	0.263	0.212	0.07	0.275	0.076667477
2015	2015-09-05 09:00:00	0.17	0.249	0.176	0.099	0.42	0.075723542
2015	2015-09-06 09:00:00	0.158	0.167	0.132	0.088	0.316	0.0576663
2015	2015-09-07 09:00:00	0.138	0.166	0.147	0.09	0.306	0.074313517
2015	2015-09-08 09:00:00	0.076	0.177	0.075	0.084	0.143	0.12319041
2015	2015-09-09 09:00:00	0.108	0.317	0.097	0.089	0.156	0.153774947
2015	2015-09-10 09:00:00	0.188	0.155	0.104	0.087	0.177	0.129272757
2015	2015-09-11 09:00:00	0.491	0.218	0.192	0.143	0.282	0.15482832
2015	2015-09-12 09:00:00	0.304	0.295	0.034	0.031	0.183	0.261022881
2015	2015-09-13 09:00:00	0.188	0.279	0.073	0.111	0.236	0.129081031
2015	2015-09-14 09:00:00	0.225	0.132	0.058	0.042	0.241	0.076497807
2015	2015-09-15 09:00:00	0.165	0.066	0.048	0.011	0.115	0.020232919
2015	2015-09-16 09:00:00	0.11	0.104	0.046	0.012	0.13	0.01864207
2015	2015-09-17 09:00:00	0.17	0.127	0.07	0.057	0.141	0.134149285
2015	2015-09-18 09:00:00	0.27	0.116	0.09	0.061	0.194	0.082615939
2015	2015-09-19 09:00:00	0.093	0.141	0.095	0.011	0.229	0.103737238
2015	2015-09-20 09:00:00	0.072	0.138	0.036	0.005	0.185	0.077649364
2015	2015-09-21 09:00:00	0.123	0.32	0.076	0.021	0.181	0.140207731
2015	2015-09-22 09:00:00	0.478	0.207	0.148	0.081	0.305	0.143238381
2015	2015-09-23 09:00:00	0.278	0.108	0.134	0.024	0.28	0.123759738
2015	2015-09-24 09:00:00	0.297	0.162	0.133	0.033	0.222	0.127146176
2015	2015-09-25 09:00:00	0.283	0.28	0.111	0.045	0.25	0.202342239
2015	2015-09-26 09:00:00	0.159	0.176	0.112	0.019	0.227	0.216063263
2015	2015-09-27 09:00:00	0.264	0.269	0.137	0.026	0.299	0.222629208
2015	2015-09-28 09:00:00	0.241	0.166	0.116	0.052	0.331	0.092168413
2015	2015-09-29 09:00:00	0.24	0.202	0.223	0.288	0.342	0.141757993
2015	2015-09-30 09:00:00	0.075	0.082	0.052	0.004	0.185	0.068292157
2015	2015-10-01 09:00:00	0.2	0.113	0.105	0.031	0.268	0.084647621
2015	2015-10-02 09:00:00	0.264	0.181	0.237	0.245	0.422	0.092457563
2015	2015-10-03 09:00:00	0.081	0.078	0.125	0.147	0.237	0.093290186
2015	2015-10-04 09:00:00	0.135	0.074	0.186	0.222	0.307	0.066308876
2015	2015-10-05 09:00:00	0.091	0.107	0.119	0.025	0.37	0.039905514
2015	2015-10-06 09:00:00	0.127	0.064	0.083	0.087	0.185	0.044074919
2015	2015-10-07 09:00:00	0.154	0.08	0.09	0.072	0.165	0.059853721
2015	2015-10-08 09:00:00	0.137	0.081	0.173	0.158	0.264	0.073807508
2015	2015-10-09 09:00:00	0.131	0.144	0.082	0.061	0.202	0.11800244
2015	2015-10-10 09:00:00	0.059	0.068	0.019	NA	0.07	0.037880606
2015	2015-10-11 09:00:00	0.074	0.098	0.049	0.014	0.138	0.098842767
2015	2015-10-12 09:00:00	0.033	0.1	0.023	0.002	0.08	0.067975147
2015	2015-10-13 09:00:00	0.034	0.064	0.04	0.034	0.11	0.084484964
2015	2015-10-14 09:00:00	0.049	0.098	0.062	0.025	0.139	0.087590488
2015	2015-10-15 09:00:00	0.158	0.084	0.102	0.311	0.222	0.118566337
2016	2016-07-01 09:00:00	0.220126438	0.088471183	0.109231036	0.019735159	0.14759805	0.047079354
2016	2016-07-02 09:00:00	0.166428472	0.105531075	0.122345159	0.018114415	0.185487944	0.02226123
2016	2016-07-03 09:00:00	0.247602701	0.096368649	0.119385754	0.031993875	0.16151947	0.027683099
2016	2016-07-04 09:00:00	0.226044383	0.087074151	0.163676414	0.061799211	0.257398475	0.020956103
2016	2016-07-05 09:00:00	0.314562914	0.137595661	0.181248736	0.064576198	0.32252108	0.030146796
2016	2016-07-06 09:00:00	0.101500308	0.100802964	0.133912285	0.039733968	0.203953194	0.042896888
2016	2016-07-07 09:00:00	0.24631864	0.18653954	0.154009787	0.060734945	0.27521903	0.126875482
2016	2016-07-08 09:00:00	0.353021694	0.145887858	0.156681478	0.069755557	0.293034596	0.102851168
2016	2016-07-09 09:00:00	0.151473707	0.108573697	0.136475397	0.057815814	0.241979031	0.033846431
2016	2016-07-10 09:00:00	0.134181613	0.136194578	0.131054626	0.03812691	0.227140871	0.05908285
2016	2016-07-11 09:00:00	0.259560143	0.068400908	0.105708962	0.071487553	0.146865543	0.077874505
2016	2016-07-12 09:00:00	0.161014806	0.153052056	0.091906974	0.036387652	0.102313558	0.070419817
2016	2016-07-13 09:00:00	0.191719201	0.103216257	0.096091722	0.043591314	0.126678525	0.138576714
2016	2016-07-14 09:00:00	0.715723525	0.110173287	0.159107879	0.057245355	0.178671085	0.107355977
2016	2016-07-15 09:00:00	0.830638149	0.112499323	0.262089775	0.096449016	0.292870925	0.050107867
2016	2016-07-16 09:00:00	0.396115281	0.125367643	0.16758848	0.067791509	0.258519381	0.082641422
2016	2016-07-17 09:00:00	0.923636445	0.17626752	0.206599694	0.060788626	0.305520871	0.106427721
2016	2016-07-18 09:00:00	0.535385578	0.181843222	0.202626371	0.052147602	0.338021676	0.022549206
2016	2016-07-19 09:00:00	0.562790756	0.193717444	0.157986009	0.033186834	0.208278477	0.01735212
2016	2016-07-20 09:00:00	0.481855476	0.214947765	0.166284999	0.030103581	0.202793291	0.035518058
2016	2016-07-21 09:00:00	0.410528294	0.131598456	0.170817875	0.025322813	0.216138942	0.042753245
2016	2016-07-22 09:00:00	0.400737037	0.229897327	0.122545962	0.025844281	0.215813298	0.041140303
2016	2016-07-23 09:00:00	0.234405061	0.139118187	0.109441663	0.031036394	0.182002389	0.022803552
2016	2016-07-24 09:00:00	0.415092571	0.121573112	0.137098887	0.033035438	0.20465327	0.067149435
2016	2016-07-25 09:00:00	0.389273148	0.280430143	0.158548022	0.064260416	0.276830909	0.129712705
2016	2016-07-26 09:00:00	0.36428235	0.218120723	0.169586829	0.063813296	0.312117039	0.073446818
2016	2016-07-27 09:00:00	0.802490082	0.165906709	0.218277886	0.065628975	0.285973343	0.164362914
2016	2016-07-28 09:00:00	1.247272681	0.179026928	0.634719025	0.461756429	0.582425778	0.070093086
2016	2016-07-29 09:00:00	1.03344623	0.223289083	0.262928862	0.11785631	0.298936079	0.140385945
2016	2016-07-30 09:00:00	0.906404311	0.182445512	0.227425196	0.063133262	0.268382732	0.121743968
2016	2016-07-31 09:00:00	0.464227775	0.181508457	0.150942636	0.032611276	0.202461911	0.055852656
2016	2016-08-01 09:00:00	0.356218862	0.18342784	0.131675281	0.037020502	0.187266715	0.091386538
2016	2016-08-02 09:00:00	0.651048276	0.289003166	0.251911384	0.067384707	0.322390277	0.146982609
2016	2016-08-03 09:00:00	0.539921715	0.261777216	0.213814507	0.045294897	0.328031989	0.084767565
2016	2016-08-04 09:00:00	0.499629509	0.155646262	0.212368938	0.110081964	0.248253453	0.093648766
2016	2016-08-05 09:00:00	0.319906437	0.175316207	0.336702051	0.389083736	0.291211427	0.06149183
2016	2016-08-06 09:00:00	0.450885736	0.119157699	0.228651757	0.08884733	0.251595972	0.047524208
2016	2016-08-07 09:00:00	0.497867185	0.171111371	0.196692053	0.029184608	0.288335541	0.069625689
2016	2016-08-08 09:00:00	0.228128011	0.100724377	0.200810156	0.030605367	0.425924077	0.029302193
2016	2016-08-09 09:00:00	0.219898146	0.18352304	0.197716255	0.034328162	0.39752123	0.056337844
2016	2016-08-10 09:00:00	0.218268707	0.13296245	0.160701801	0.0503738	0.328084125	0.01014772
2016	2016-08-11 09:00:00	0.162964253	0.088929075	0.116891948	0.04738303	0.193517355	0.015061748
2016	2016-08-12 09:00:00	0.437789429	0.225610349	0.166740328	0.069497859	0.2233372	0.142491419
2016	2016-08-13 09:00:00	0.358992287	0.109907318	0.145164105	0.030608394	0.178632973	0.128560698
2016	2016-08-14 09:00:00	0.310050658	0.143637735	0.135031987	0.039310774	0.159224407	0.142349395
2016	2016-08-15 09:00:00	0.356313915	0.201699284	0.165325734	0.040264481	0.205748567	0.083533613
2016	2016-08-16 09:00:00	0.383560912	0.1612017	0.190881653	0.039965193	0.278634373	0.08435267
2016	2016-08-17 09:00:00	0.419437565	0.172004479	0.184465923	0.045257938	0.261773055	0.05488533
2016	2016-08-18 09:00:00	0.263019814	0.095114747	0.15009301	0.030738621	0.204200479	0.027363322
2016	2016-08-19 09:00:00	0.286971625	0.646062365	0.171852701	0.090436778	0.14712164	0.340076008
2016	2016-08-20 09:00:00	0.326134549	0.118336559	0.16569688	0.073925886	0.139820985	0.062317136
2016	2016-08-21 09:00:00	0.249204268	0.208108832	0.122688296	0.027825086	0.1394859	0.118834755
2016	2016-08-22 09:00:00	0.207820089	0.186826707	0.124754054	0.034222047	0.196755308	0.173982952
2016	2016-08-23 09:00:00	0.308269505	0.16040292	0.191164883	0.039307215	0.250602064	0.062620605
2016	2016-08-24 09:00:00	0.245338991	0.106128465	0.160687888	0.0781942	0.201039574	0.060073107
2016	2016-08-25 09:00:00	0.247902486	0.077543063	0.157708352	0.071020289	0.142126061	0.034953787
2016	2016-08-26 09:00:00	0.229362538	0.087275527	0.128039865	0.024733104	0.156441713	0.03305954
2016	2016-08-27 09:00:00	0.313074092	0.081790552	0.126789371	0.026665885	0.156487852	0.02501785
2016	2016-08-28 09:00:00	0.252835832	0.075044278	0.149928013	0.020453239	0.169693227	0.077319815
2016	2016-08-29 09:00:00	0.280176652	0.111565358	0.094496122	0.026862099	0.152012724	0.044907986
2016	2016-08-30 09:00:00	0.473878875	0.10359711	0.204637144	0.114933412	0.245457813	0.028886221
2016	2016-08-31 09:00:00	0.607394641	0.200116703	0.240052597	0.159564878	0.261521823	0.037888662
2016	2016-09-01 09:00:00	0.232302948	0.21753823	0.135732495	0.024940935	0.21362795	0.052266687
2016	2016-09-02 09:00:00	0.216081462	0.062023175	0.09201745	0.017481595	0.141158887	0.041174624
2016	2016-09-03 09:00:00	0.24203882	0.074603905	0.128217739	0.017466387	0.235626439	0.009919597
2016	2016-09-04 09:00:00	0.136844465	0.059278995	0.186357641	0.024562803	0.34187088	0.005497656
2016	2016-09-05 09:00:00	0.293331111	0.119715933	0.114909712	0.034872065	0.15874064	0.062856562
2016	2016-09-06 09:00:00	0.195998032	0.181922048	0.442220631	0.213144605	0.401605571	0.086428534
2016	2016-09-07 09:00:00	0.133792927	0.07525291	0.092177312	0.059295617	0.13809594	0.057205812
2016	2016-09-08 09:00:00	0.168297468	0.062677146	0.078671846	0.040572251	0.11822325	0.056812414
2016	2016-09-09 09:00:00	0.342348389	0.143380133	0.143088723	0.076485282	0.179569103	0.113995631
2016	2016-09-10 09:00:00	0.204425412	0.133629301	0.084691903	0.037840558	0.111917885	0.11954917
2016	2016-09-11 09:00:00	0.237775844	0.081519267	0.13718901	0.078168868	0.188188563	0.044367746
2016	2016-09-12 09:00:00	0.644143684	0.132923715	0.153908858	0.153543452	0.160845003	0.109093962
2016	2016-09-13 09:00:00	0.18932125	0.081028768	0.219420597	0.202866562	0.175840769	0.007477387
2016	2016-09-14 09:00:00	0.184011427	0.044557204	0.083086714	0.025642628	0.142660361	0.023595074
2016	2016-09-15 09:00:00	0.193787777	0.07517851	0.105958848	0.046908311	0.162075292	0.038734495
2016	2016-09-16 09:00:00	0.310805572	0.187517753	0.251071822	0.272025369	0.229150211	0.13260944
2016	2016-09-17 09:00:00	0.108793561	0.073131055	0.089343637	0.02696029	0.146378125	0.071591197
2016	2016-09-18 09:00:00	0.149737965	0.087305572	0.080039423	0.022198306	0.108638974	0.041943389
2016	2016-09-19 09:00:00	0.136735834	0.095858465	0.080482957	0.037701656	0.138273581	0.037042127
2016	2016-09-20 09:00:00	0.153403365	0.139192952	0.074835022	0.028295124	0.128727973	0.02613412
2016	2016-09-21 09:00:00	0.179415654	0.063938807	0.085602561	0.013066342	0.144590099	0.010769965
2016	2016-09-22 09:00:00	0.335012638	0.155079655	0.2958451	0.159223491	0.412061413	0.050526423
2016	2016-09-23 09:00:00	0.257830483	0.13096619	0.117440801	0.076116706	0.180963455	0.052001535
2016	2016-09-24 09:00:00	0.109958212	0.026878104	0.032597915	0.010475202	0.037909671	0.0263781
2016	2016-09-25 09:00:00	0.111661333	0.093823466	0.079121923	0.022279453	0.105052559	0.035450069
2016	2016-09-26 09:00:00	0.119881887	0.1525915	0.069121874	0.053303905	0.100107813	0.086363175
2016	2016-09-27 09:00:00	0.13433096	0.183797139	0.119471649	0.022361434	0.096462399	0.137034247
2016	2016-09-28 09:00:00	0.591617034	0.106280096	0.118070864	0.076231807	0.143612402	0.283255824
2016	2016-09-29 09:00:00	0.235292388	0.156877522	0.073630093	0.023779742	0.120273644	0.050504244
2016	2016-09-30 09:00:00	0.20118978	0.049225878	0.06178417	0.01302938	0.105887627	0.011461135
2016	2016-10-01 09:00:00	0.234956144	0.068460983	0.07908796	0.017667799	0.113899721	0.07021012
2016	2016-10-02 09:00:00	0.175431685	0.105199985	0.088178338	0.01881665	0.110810379	0.082263329
2016	2016-10-03 09:00:00	0.167411986	0.090141776	0.16444706	0.144257658	0.384586016	0.009893087
2016	2016-10-04 09:00:00	0.045355507	0.020350952	0.052534082	0.028941114	0.112461336	0.00394855
2016	2016-10-05 09:00:00	0.096876036	0.057361934	0.097806544	0.043782821	0.140411326	0.017147715
2016	2016-10-06 09:00:00	0.120739354	0.026128598	0.114392581	0.042201288	0.186999035	0.021887561
2016	2016-10-07 09:00:00	0.082972589	0.069004297	0.058922616	0.016272746	0.107521471	0.020495839
2016	2016-10-08 09:00:00	0.127727028	0.070068918	0.084527143	0.055438093	0.131495208	0.141592914
2016	2016-10-09 09:00:00	0.115138373	0.114176371	0.102115967	0.036587087	0.221602029	0.063568979
2016	2016-10-10 09:00:00	0.146518669	0.04861171	0.089669607	0.023999424	0.175723524	0.018234781
2016	2016-10-11 09:00:00	0.108655226	0.061005241	0.082504983	0.040980547	0.152812832	0.00837406
2016	2016-10-12 09:00:00	0.109913243	0.040893198	0.057029044	0.023772749	0.148808021	0.028430938
2016	2016-10-13 09:00:00	0.089131009	0.081073091	0.074594015	0.033100748	0.175223847	0.033310658
2016	2016-10-14 09:00:00	0.073453768	0.083335007	0.066179241	0.026917788	0.143860627	0.065907501
2016	2016-10-15 09:00:00	0.059415721	0.077716993	0.059955729	0.025544652	0.113713596	0.042095188
2016	2016-10-16 09:00:00	0.077951103	0.060291669	0.049945652	0.022161245	0.102701069	0.035476173
